# Supplementary material for: Ovine macrophage identity and plasticity: novel insights into CSF-driven polarization and species-specific responses
Source: Front Immunol. 2025 Nov 25;16:1680086. doi: 10.3389/fimmu.2025.1680086 (PMC12685658; doi:10.3389/fimmu.2025.1680086)
Supplement: Supplementary file 4 [file Table4.xlsx]

## Sheet: GMvsM
Gene ID	Gene Symbol	Type	log2 FC (GM / Ctrl_M)	Qvalue (GM / Ctrl_M)
101122148	LOC101122148	mRNA	8.04246	1.68269e-28
100642179	SLC22A3	mRNA	5.86624	1.11127e-14
101113198	FBP1	mRNA	5.33198	0
101103277	TACSTD2	mRNA	5.21359	3.20033e-158
101108249	LOC101108249	mRNA	4.95664	0.000185139
101104288	LOC101104288	mRNA	4.82725	0.000401358
101119230	GAST	mRNA	4.54431	0.00175431
101121117	TRPC6	mRNA	4.35167	2.34986e-05
100137067	FABP4	mRNA	4.24387	0
101112956	PXDN	mRNA	4.22614	4.12123e-17
101104927	CHST4	mRNA	4.20728	7.39129e-05
101118965	TMEM100	mRNA	4.12928	0.00980078
101112056	KCNN1	mRNA	3.95935	0.0175089
101123304	DAPK2	mRNA	3.95935	0.000413304
101110408	EVA1A	mRNA	3.92174	1.68011e-54
101115013	RSAD2	mRNA	3.88684	0
101110849	NOXRED1	mRNA	3.76671	0.0312638
101117761	S1PR5	mRNA	3.76671	0.0312638
101107362	METTL24	mRNA	3.71424	2.29651e-11
101103719	NFIX	mRNA	3.65979	0.00229366
101111041	LOC101111041	mRNA	3.65979	0.00229366
105615065	LOC105615065	mRNA	3.65979	0.0415802
101115678	GDF10	mRNA	3.54431	0.00407611
101122806	SLC24A3	mRNA	3.41878	0.00718339
101119416	MMP27	mRNA	3.37439	2.0065e-12
101113817	LOC101113817	mRNA	3.28392	1.80123e-11
101106757	ADD2	mRNA	3.28128	0.000217038
101107771	LOC101107771	mRNA	3.28128	0.0126873
101114153	TNFSF10	mRNA	3.22494	1.09012e-237
101108750	CXCL11	mRNA	3.18542	2.07174e-23
101107997	ATP10A	mRNA	3.17834	5.48744e-171
101109128	CDSN	mRNA	3.12928	0.0221297
101114173	AUNIP	mRNA	3.12928	0.000663898
101115004	GULP1	mRNA	3.12928	0.0221297
101116520	RPE65	mRNA	3.12928	0.0221297
101117364	CDH10	mRNA	3.12928	0.0221297
101118180	NPSR1	mRNA	3.12928	0.0221297
443448	XCL1	mRNA	3.12928	0.0221297
100048991	KLK1	mRNA	3.07483	3.45257e-05
101102194	LOC101102194	mRNA	3.07009	0
443127	SELE	mRNA	3.06089	4.5933e-35
101123294	SLC22A4	mRNA	3.04681	1.83507e-06
101120001	LOC101120001	mRNA	3.02082	0.0217424
101113663	KIF5C	mRNA	3.01326	2.49163e-269
101119517	LOC101119517	mRNA	2.97772	0
101116499	GDF5	mRNA	2.95935	0.0385388
105616427	SMIM5	mRNA	2.95935	0.0385388
106991846	LOC106991846	mRNA	2.95935	5.44189e-06
100528014	MYOZ3	mRNA	2.90996	1.21924e-32
101107540	FAM177B	mRNA	2.86624	0.00341173
101121899	IFIT3	mRNA	2.84783	0
101105662	GLDN	mRNA	2.83153	2.23248e-162
101119157	MMP12	mRNA	2.80995	0
101103321	HERC6	mRNA	2.80406	0
443056	IL15	mRNA	2.79807	4.06247e-29
101110093	CERS3	mRNA	2.76671	4.33423e-26
443305	SELP	mRNA	2.72691	5.30025e-22
100301555	APOBEC3Z1	mRNA	2.68953	0
101110761	SYNPO	mRNA	2.68727	2.77279e-16
101118045	LRP3	mRNA	2.65567	3.06834e-51
101111256	LOC101111256	mRNA	2.54431	0.0167658
101111630	SH3RF2	mRNA	2.54431	0.0167658
101117435	TNR	mRNA	2.54431	0.00250048
106991452	LOC106991452	mRNA	2.54431	0.00250048
101114226	LOC101114226	mRNA	2.51394	0.0190252
101103965	USP18	mRNA	2.51138	0
101109754	DDR2	mRNA	2.48291	0.000634197
101115553	CCL5	mRNA	2.48005	0
101105161	NREP	mRNA	2.46769	1.02178e-22
101105481	LOC101105481	mRNA	2.46415	4.20871e-06
443267	SLC14A2	mRNA	2.41878	0.027977
101116728	TIFA	mRNA	2.36956	7.78112e-127
101106178	LOC101106178	mRNA	2.35167	0.00173453
101121618	NPHS2	mRNA	2.35167	0.00173453
101114219	TRANK1	mRNA	2.34855	0
101102413	LOC101102413	mRNA	2.28128	1.73888e-07
445468	CAV1	mRNA	2.28128	0.0463666
101104441	IFITM5	mRNA	2.26684	6.26028e-17
101123366	CMPK2	mRNA	2.26633	0
101122545	LOC101122545	mRNA	2.23623	0
443310	REN	mRNA	2.23237	0.000287694
101122380	PRRG4	mRNA	2.22239	0.00115411
101101993	PLEKHG1	mRNA	2.21809	1.72655e-16
101120827	CASP14	mRNA	2.20033	0
100135431	PLIN1	mRNA	2.18174	0.0185521
101103359	CDHR5	mRNA	2.18174	0.0185521
101115397	NCCRP1	mRNA	2.18174	1.18183e-05
101116513	ISG20	mRNA	2.18128	4.85326e-119
101120496	LOC101120496	mRNA	2.17483	0.0233238
101107257	DDX58	mRNA	2.17417	0
101120367	GBP5	mRNA	2.1672	2.80116e-244
443366	PTGFR	mRNA	2.16643	1.45154e-121
101112131	DENND2A	mRNA	2.15437	1.23218e-10
101105201	FFAR4	mRNA	2.152	4.88101e-08
101119153	LOC101119153	mRNA	2.14522	7.24373e-52
101120859	LOC101120859	mRNA	2.13908	6.25419e-08
443185	SCD	mRNA	2.13308	3.25852e-276
101121025	B3GALT2	mRNA	2.11689	3.14556e-07
101121116	LOC101121116	mRNA	2.10858	8.34686e-20
780441	MX2	mRNA	2.10455	0
106991529	LOC106991529	mRNA	2.10301	1.02594e-38
101114662	EPHB1	mRNA	2.10231	3.35119e-18
101119467	TWIST1	mRNA	2.09685	0.00298279
101119562	HERC5	mRNA	2.08983	0
101119187	TINAGL1	mRNA	2.08814	0
101111932	MYH15	mRNA	2.07965	1.31665e-11
101123082	BOC	mRNA	2.05451	7.86388e-06
105601930	LOC105601930	mRNA	2.05231	0
105605924	LOC105605924	mRNA	2.03498	6.71188e-10
101101941	IFIT2	mRNA	2.03086	0
101123204	MGAT3	mRNA	2.02974	0.00475046
105607800	NTN1	mRNA	2.02164	1.37874e-15
105614852	LOC105614852	mRNA	2.0173	3.76195e-27
101119554	PLXNA4	mRNA	2.01593	1.34673e-11
101113859	NOV	mRNA	1.99307	9.67385e-32
101116128	FAM189A2	mRNA	1.98951	2.41839e-30
101103222	LOC101103222	mRNA	1.95935	0.0477776
101104097	PDZRN3	mRNA	1.95935	0.0477776
101115032	STAP1	mRNA	1.95935	2.14215e-14
105613401	LOC105613401	mRNA	1.95935	0.0188538
101113838	TFPI2	mRNA	1.92323	2.22714e-35
101120248	CLVS2	mRNA	1.92283	0.000120531
443284	ASPM	mRNA	1.9145	1.37539e-37
101109529	IL1RL1	mRNA	1.91355	0.000756322
443551	PTGS1	mRNA	1.90125	7.8719e-08
443545	PDGFB	mRNA	1.8951	2.0392e-202
101110548	CDC20	mRNA	1.89411	1.91839e-54
101106063	LOC101106063	mRNA	1.89346	5.00404e-11
101120875	LOC101120875	mRNA	1.89096	1.25205e-10
101121067	GNA14	mRNA	1.88535	0.0118003
101109257	DYSF	mRNA	1.87048	0
101112153	FOXS1	mRNA	1.84947	3.44146e-52
105607156	BATF2	mRNA	1.84553	2.87048e-168
101123668	UBA7	mRNA	1.83188	0
442997	CXCL10	mRNA	1.82646	1.07879e-83
101113898	ARHGEF26	mRNA	1.81562	2.78187e-10
101107101	NID2	mRNA	1.81179	1.68943e-12
101112688	SPTA1	mRNA	1.80735	0.0182524
106991878	RNF152	mRNA	1.80735	0.0182524
100125352	RTP4	mRNA	1.80609	1.29063e-288
101113880	KCNC1	mRNA	1.79585	0.00450883
101118631	LGI4	mRNA	1.79585	0.00450883
101111919	MCOLN3	mRNA	1.78929	0
101104909	HS3ST1	mRNA	1.76671	1.53713e-10
101115904	C15H11orf96	mRNA	1.7529	1.04039e-76
101114081	AMOTL2	mRNA	1.75076	0.000105694
101117918	OLR1	mRNA	1.74134	1.20614e-209
101103413	CPXM1	mRNA	1.73316	0
101104182	PEX11A	mRNA	1.72489	0.00105483
101119068	GCNT7	mRNA	1.72489	0.0280093
101106765	DDC	mRNA	1.72231	1.4334e-19
101104169	ZBP1	mRNA	1.72228	0
101108292	LOC101108292	mRNA	1.71262	8.98631e-38
101106569	SPRY3	mRNA	1.70082	1.25648e-09
101113426	PRKCQ	mRNA	1.70077	1.77643e-143
101120459	GCSAM	mRNA	1.69632	0.000397517
101102005	PLEKHA4	mRNA	1.68965	3.30144e-165
443057	ISG15	mRNA	1.68896	0
101111259	FAM117B	mRNA	1.68327	2.52739e-57
101109391	ZNF366	mRNA	1.68182	3.52855e-06
101106643	MKI67	mRNA	1.6774	5.91804e-209
100170321	CDH2	mRNA	1.67556	0.0104655
101116385	MOGAT1	mRNA	1.67207	1.40195e-05
105606246	EBF4	mRNA	1.66936	3.1012e-131
101114274	TGM1	mRNA	1.65685	2.08406e-49
101104860	ANPEP	mRNA	1.6494	4.38788e-77
101106565	ADAMTS4	mRNA	1.646	0
101112122	LOC101112122	mRNA	1.64095	1.38384e-250
443322	LOC443322	mRNA	1.63565	1.67074e-13
100422801	BST-2B	mRNA	1.63492	0
101121528	DHX58	mRNA	1.63475	9.84421e-278
101104673	FAM64A	mRNA	1.62232	0.0258305
101105924	OSR2	mRNA	1.62232	0.0258305
101112046	ARNTL2	mRNA	1.62232	0.0258305
101104340	RELT	mRNA	1.62072	1.34684e-209
100462743	DUOX2	mRNA	1.61862	1.30904e-07
101117500	SPC24	mRNA	1.61303	1.16034e-10
443524	INHBA	mRNA	1.61107	0
101115894	CENPT	mRNA	1.60819	4.195e-20
101121177	AKAP7	mRNA	1.60426	7.76062e-14
100196903	IDO1	mRNA	1.59788	5.47654e-220
101117553	CCBE1	mRNA	1.58554	2.18417e-11
101105816	LOC101105816	mRNA	1.5837	1.14101e-10
101120211	KIF22	mRNA	1.57019	2.45397e-50
443146	MX1	mRNA	1.56295	0
101123442	KIF4A	mRNA	1.5543	2.99865e-32
101117184	LOC101117184	mRNA	1.55273	3.12725e-13
101102473	LOC101102473	mRNA	1.55166	1.1395e-48
100642178	HDAC9	mRNA	1.54431	0.0384748
101123093	ASB9	mRNA	1.54431	0.00197293
105616782	PET117	mRNA	1.54431	0.0234252
443245	PGF	mRNA	1.54431	6.30998e-05
101103846	PRC1	mRNA	1.54258	2.27224e-60
101108790	SH2D1B	mRNA	1.54209	4.81013e-47
101114847	LOC101114847	mRNA	1.53495	1.33888e-22
101117549	CTTN	mRNA	1.52325	3.90778e-15
101113821	KY	mRNA	1.52245	2.30194e-28
101113347	RPL27	mRNA	1.51954	0.0113881
101118973	NEK2	mRNA	1.51189	3.06162e-25
101103525	ABCG1	mRNA	1.50955	0
101113697	MYO7A	mRNA	1.50367	0.00290202
101110525	PTRF	mRNA	1.50188	1.90692e-05
101112149	CENPF	mRNA	1.50023	1.48282e-29
443507	SLC2A5	mRNA	1.49732	8.4261e-32
101102554	RIMKLB	mRNA	1.49595	7.50699e-19
101119784	PKMYT1	mRNA	1.4954	8.32401e-05
100144758	CCNA2	mRNA	1.4948	1.10786e-49
106992004	LOC106992004	mRNA	1.49442	0.0473198
101105646	BICD1	mRNA	1.49354	2.42304e-69
101122014	CLEC2D	mRNA	1.49133	5.45451e-172
443491	SLC6A4	mRNA	1.48542	1.04064e-05
101105948	OSMR	mRNA	1.48291	0.0209608
101109915	OAS2	mRNA	1.48159	0
101116852	EID2	mRNA	1.46836	1.42222e-15
105606306	CD300LF	mRNA	1.46454	0
101103683	IRF7	mRNA	1.45391	4.59133e-298
101111999	TCN1	mRNA	1.45367	2.19057e-231
443040	CTLA4	mRNA	1.44968	1.9865e-35
101117253	MB21D1	mRNA	1.44898	1.21508e-45
101102441	IFIT5	mRNA	1.44651	0
101111562	NXPH3	mRNA	1.44623	9.51178e-14
443447	MYC	mRNA	1.43957	1.17697e-43
101104785	HVCN1	mRNA	1.43882	1.64665e-19
101114323	PARP14	mRNA	1.43879	0
105604169	LOC105604169	mRNA	1.4374	0.00229683
101110222	CDCA3	mRNA	1.43545	1.39689e-24
101110473	IFI44	mRNA	1.43356	0
101113980	EFHD1	mRNA	1.42902	1.50545e-77
101114180	DYNC2LI1	mRNA	1.42884	1.01604e-07
101122924	SCN9A	mRNA	1.42399	0.023825
101119259	CISH	mRNA	1.42067	0
101110327	CDC25C	mRNA	1.41878	1.8226e-08
443320	LOC443320	mRNA	1.41641	3.88922e-183
101123578	LOC101123578	mRNA	1.4095	0
101106100	CMTR2	mRNA	1.40935	1.16767e-191
101115381	ASGR2	mRNA	1.40743	0
101120267	LTBP4	mRNA	1.40681	4.86187e-12
101105799	PPA1	mRNA	1.40224	1.86168e-166
101120424	RNF213	mRNA	1.40187	0
101108986	MELK	mRNA	1.39912	1.41102e-16
100170323	CYP24	mRNA	1.39545	0.00110743
101115074	C1H1orf109	mRNA	1.39312	5.7051e-155
101103771	LOC101103771	mRNA	1.39141	0
100216431	AURKA	mRNA	1.38105	4.14463e-27
101106234	IFIH1	mRNA	1.3747	0
101105743	LAMB1	mRNA	1.37439	0.000323115
101117404	BUB1	mRNA	1.36685	1.33915e-23
101106609	LOC101106609	mRNA	1.36534	3.84472e-07
101107091	KLHL3	mRNA	1.3579	0.0144963
105608213	TMEM200B	mRNA	1.3579	0.0144963
101123225	NRP1	mRNA	1.35656	1.84006e-81
101104317	ANGPTL4	mRNA	1.35363	3.0533e-06
101113726	LOC101113726	mRNA	1.35287	0.0156131
101116008	ALPK2	mRNA	1.35167	0.000152386
101103489	PRR11	mRNA	1.35067	2.01199e-11
101102704	NHSL2	mRNA	1.34637	8.93609e-07
101105560	LOC101105560	mRNA	1.34288	0.00146641
101112936	IFI16	mRNA	1.34106	0
101121749	SPC25	mRNA	1.33949	4.65038e-11
101102607	NETO1	mRNA	1.33786	0.0235751
101107869	ARL14EPL	mRNA	1.33786	0.0235751
100294605	VCAN	mRNA	1.3327	0
101104700	IFITM3	mRNA	1.33183	3.02477e-24
101117523	DTL	mRNA	1.32972	6.83525e-07
101114023	KIF23	mRNA	1.32957	1.36167e-28
101106508	TGFA	mRNA	1.32392	1.10891e-06
101118206	CHD5	mRNA	1.3169	0.00365615
101109643	LOC101109643	mRNA	1.31575	0
443513	PPARG	mRNA	1.30902	3.34666e-93
101117822	MYO1B	mRNA	1.30331	0.0110497
100381267	SERPINE1	mRNA	1.30252	2.30596e-63
101110135	PARPBP	mRNA	1.30174	8.94514e-05
101115695	PRICKLE1	mRNA	1.30039	4.8046e-05
101107335	ARMC9	mRNA	1.29815	0.00318563
101103788	IKZF2	mRNA	1.29688	2.13649e-26
101117244	HSH2D	mRNA	1.29569	9.82781e-37
101115324	CDCA8	mRNA	1.29509	1.25547e-29
101121820	LOC101121820	mRNA	1.29398	7.31762e-167
101114018	LOC101114018	mRNA	1.29227	1.2613e-151
101110805	NUF2	mRNA	1.28935	1.7389e-15
101112975	TEAD4	mRNA	1.28128	0.033479
101118701	DLGAP5	mRNA	1.28128	1.78052e-16
101105729	MARCKSL1	mRNA	1.28019	0
101120694	CCNB1	mRNA	1.279	2.24124e-32
101107410	SUSD3	mRNA	1.27845	4.82859e-289
101116563	EEPD1	mRNA	1.27244	1.40407e-35
101120364	OVAR-DRB3	mRNA	1.26714	1.20707e-162
105609077	LOC105609077	mRNA	1.26421	0.00448577
101120395	LOC101120395	mRNA	1.26101	2.04392e-06
101105168	DIAPH3	mRNA	1.26001	9.43696e-17
101123073	WARS	mRNA	1.25892	0
101112408	PTPN14	mRNA	1.25891	0.0155766
101106860	AURKB	mRNA	1.25183	2.06845e-37
101112220	LOX	mRNA	1.24886	0.00389692
101115742	E2F8	mRNA	1.24886	5.92848e-10
101102946	KIF11	mRNA	1.24639	8.80204e-38
101115017	SOCS2	mRNA	1.24591	4.71676e-57
101106162	PARP12	mRNA	1.24156	0
101111162	CDCA7	mRNA	1.23946	0.0135092
101116880	GFI1	mRNA	1.23946	1.23463e-15
101112976	CREB5	mRNA	1.23558	2.65495e-33
101123378	DCK	mRNA	1.2299	1.30509e-47
101113066	B3GNT3	mRNA	1.22669	4.43591e-38
101104164	LOC101104164	mRNA	1.22239	0.0471129
105608968	ETV3L	mRNA	1.21569	0.00541639
101105752	CENPE	mRNA	1.21501	4.62085e-24
101118528	CDKN2D	mRNA	1.21461	3.53126e-08
101118093	RRM2	mRNA	1.20495	1.19275e-76
101118983	IL18BP	mRNA	1.20306	0
101121775	NCAPG	mRNA	1.2016	9.30652e-32
101121444	LAMA5	mRNA	1.19924	1.09883e-23
101123079	ZNF311	mRNA	1.19305	2.13639e-54
100147799	CCND2	mRNA	1.18552	5.26514e-13
101113067	UHRF1	mRNA	1.18325	2.68007e-31
101108894	CD72	mRNA	1.18174	8.26873e-10
101120904	LOC101120904	mRNA	1.18174	7.72784e-05
101111599	IGFALS	mRNA	1.18174	0.0349309
101117037	SKA1	mRNA	1.17616	6.10732e-09
101114515	GPR141	mRNA	1.17348	0.00140638
101113905	LRRC31	mRNA	1.17309	1.25529e-21
101117203	KIF2C	mRNA	1.17301	5.06309e-24
101106217	HELLS	mRNA	1.17266	9.89752e-11
101121673	EIF2AK2	mRNA	1.16913	2.993e-205
101110098	C20H6orf132	mRNA	1.1688	0.0139742
105605606	LOC105605606	mRNA	1.16013	2.60656e-16
101115490	NAV2	mRNA	1.15575	4.73881e-26
101122067	CCDC80	mRNA	1.15099	3.81165e-103
101119106	DTX3L	mRNA	1.1506	0
101104623	NDC80	mRNA	1.14918	4.26101e-14
101113832	LOC101113832	mRNA	1.13679	1.00252e-05
101120906	PNPT1	mRNA	1.13637	6.68366e-238
101112591	RYR1	mRNA	1.13623	0.00355763
101109224	CDKN2C	mRNA	1.13575	2.93933e-18
101123667	TICRR	mRNA	1.13219	2.4381e-06
101117806	TUFT1	mRNA	1.13096	2.62779e-10
101105748	SLC36A2	mRNA	1.12928	0.0482153
101116873	SYCP2L	mRNA	1.12928	0.00122817
101119189	CHST7	mRNA	1.12928	0.000493951
101102734	LVRN	mRNA	1.12665	6.87981e-13
101115053	UBE2C	mRNA	1.12526	3.66763e-48
101122954	CEBPE	mRNA	1.12333	3.8627e-06
101116092	CCDC152	mRNA	1.11689	0.0412311
101109642	FAM111B	mRNA	1.11401	5.77968e-289
780506	NAMPT	mRNA	1.11168	0
101116705	IL33	mRNA	1.11135	0.0141352
101102369	MFHAS1	mRNA	1.11096	6.46364e-54
101109352	KIF20A	mRNA	1.11085	3.07135e-55
101117600	LOC101117600	mRNA	1.11085	3.6027e-191
101103491	PSMC3IP	mRNA	1.10745	0.000231545
101111159	CDCA2	mRNA	1.10731	1.0989e-12
101108811	CXCR1	mRNA	1.10653	0.0106778
101104239	PARM1	mRNA	1.10518	0
101105860	MICA	mRNA	1.10335	1.80955e-25
101114676	PBK	mRNA	1.10113	4.79354e-18
101105095	MYBL2	mRNA	1.09517	6.74955e-44
105616741	LOC105616741	mRNA	1.09365	0.000125759
101111559	TMEM55A	mRNA	1.0906	0.000108315
101103528	IL23R	mRNA	1.08488	0.00763811
101122115	KIAA0408	mRNA	1.08413	2.83925e-51
101105623	CHTF18	mRNA	1.08368	2.3734e-05
101118339	MYO7B	mRNA	1.08273	0.00225385
101105898	ESPL1	mRNA	1.07644	3.49026e-19
106990245	SH3GL2	mRNA	1.07183	0.000423026
101110578	SRBD1	mRNA	1.06824	8.67453e-85
101121563	LOC101121563	mRNA	1.06765	4.35654e-56
101108989	ERCC6L	mRNA	1.06369	9.89193e-08
105615654	LOC105615654	mRNA	1.06204	4.42568e-06
101121357	CKAP2	mRNA	1.05973	2.15022e-20
101108313	BUB1B	mRNA	1.05665	2.23795e-26
101113636	LOC101113636	mRNA	1.0548	2.51269e-05
101114118	LPAR6	mRNA	1.04891	3.96577e-75
101105557	SHB	mRNA	1.04879	5.26405e-08
101111237	DNAJC6	mRNA	1.04362	1.08859e-44
497271	ANGPT1	mRNA	1.04205	1.15682e-28
101107623	ZNF507	mRNA	1.04181	4.91551e-05
101107299	AGRN	mRNA	1.04175	3.85748e-75
101123140	TGM2	mRNA	1.041	0
101104541	S100A5	mRNA	1.04018	5.95474e-25
101117041	HIRIP3	mRNA	1.03918	9.118e-52
101102166	BCAS1	mRNA	1.03735	0.0257175
105608916	KNSTRN	mRNA	1.03735	2.00128e-26
101107185	TTLL12	mRNA	1.03666	0
101114239	LOC101114239	mRNA	1.03601	9.2318e-88
101115489	RUNX2	mRNA	1.03502	4.29243e-06
101107688	C1S	mRNA	1.03335	0.0219792
101120999	LOC101120999	mRNA	1.03211	8.07364e-08
101102750	AXL	mRNA	1.02828	1.57473e-19
443286	EPAS1	mRNA	1.02814	6.25782e-18
101110855	LOC101110855	mRNA	1.02502	6.15416e-17
101123401	FCAR	mRNA	1.02266	0
101103276	CTPS1	mRNA	1.02228	3.76956e-13
101102969	LOC101102969	mRNA	1.01984	8.12001e-32
101110583	GTSE1	mRNA	1.01851	1.49011e-17
101102861	PLSCR1	mRNA	1.01838	0
101117897	P2RY12	mRNA	1.01824	9.25591e-16
101112216	RAD51AP1	mRNA	1.01707	0.000118976
101104055	MCM5	mRNA	1.01704	6.6732e-38
101106133	MUC1	mRNA	1.01539	1.23376e-08
101122319	LOC101122319	mRNA	1.01316	7.39381e-155
101120897	ASAP3	mRNA	1.01312	6.62829e-07
780505	IL1RN	mRNA	1.01297	0
101115800	MLLT4	mRNA	1.01195	2.60801e-16
101104542	CEP55	mRNA	1.00903	8.84356e-13
101112084	LOC101112084	mRNA	1.00672	2.91704e-78
101102553	TMPRSS6	mRNA	1.00666	0.00398295
101103791	TRIM14	mRNA	1.0063	3.97285e-168
101102192	CPEB3	mRNA	1.00515	1.60164e-12
101123141	CCL22	mRNA	1.00257	1.19292e-31
101108650	ZNF467	mRNA	-1.00001	9.22128e-05
101108765	TNFSF18	mRNA	-1.00001	0.0370956
101116375	FAM170B	mRNA	-1.00001	0.00183311
101113732	CRLF2	mRNA	-1.00179	9.91619e-23
101111202	GPR18	mRNA	-1.00204	2.63268e-205
101102679	CPNE5	mRNA	-1.00412	1.09243e-06
101121709	YPEL4	mRNA	-1.00894	6.00022e-06
101103118	GP5	mRNA	-1.01028	0.0123378
101104473	RND1	mRNA	-1.01278	4.3053e-30
101106745	ARMCX1	mRNA	-1.01793	5.27186e-25
101109212	LOC101109212	mRNA	-1.01844	1.90222e-29
101106305	ADAMTS14	mRNA	-1.02245	3.09352e-28
105608211	RAB42	mRNA	-1.02378	0.000382835
101120047	RASGEF1A	mRNA	-1.02688	1.06179e-57
101120204	LOC101120204	mRNA	-1.04009	0.00636059
101108247	ZDHHC1	mRNA	-1.04065	0.00146795
101111443	APOLD1	mRNA	-1.04065	0.00365724
101113116	NEURL1	mRNA	-1.04065	0.00102072
101114508	TMEM117	mRNA	-1.04065	0.0275606
105605821	MAN1B1	mRNA	-1.05658	0.0486859
101107579	B3GNT7	mRNA	-1.05695	0.000174578
101123112	LOC101123112	mRNA	-1.06738	4.87549e-06
101106982	C21H11orf80	mRNA	-1.06885	2.81121e-07
101122799	KLF12	mRNA	-1.07332	4.78724e-12
101115414	EFNA3	mRNA	-1.07812	0.0169115
106990119	PIGZ	mRNA	-1.07812	0.0169115
101120489	LOC101120489	mRNA	-1.08691	0.000129228
101110557	BCL6	mRNA	-1.08766	0
101116460	TMEM163	mRNA	-1.09127	0.042369
105607297	LOC105607297	mRNA	-1.09127	0.042369
101123428	PVRL4	mRNA	-1.0982	1.31002e-08
101108143	SGCA	mRNA	-1.10527	6.67704e-36
101106728	LOC101106728	mRNA	-1.10594	8.2574e-06
101108696	LOC101108696	mRNA	-1.10638	6.46357e-50
101111664	GSTT2B	mRNA	-1.10776	0.00856051
101113404	SEMA4C	mRNA	-1.10882	1.95068e-09
101108880	PBX1	mRNA	-1.11104	6.49817e-13
101110294	LRRC71	mRNA	-1.1122	2.45399e-06
101106345	PPM1E	mRNA	-1.12311	0.0178014
101106623	ARHGAP20	mRNA	-1.12471	1.24739e-05
101106030	CDC42EP5	mRNA	-1.12638	1.49576e-05
101110058	USP53	mRNA	-1.12729	1.29195e-149
101110562	SDK1	mRNA	-1.12765	1.20781e-18
101104647	NPAS2	mRNA	-1.12811	0.00361137
101119593	NT5C1A	mRNA	-1.12946	6.34639e-07
101113942	RGS20	mRNA	-1.13349	4.17706e-33
101115427	LOC101115427	mRNA	-1.13376	0.0256678
105606113	LOC105606113	mRNA	-1.15168	6.57918e-06
100192425	SERPINF1	mRNA	-1.15613	0.0444866
101118775	CLEC1A	mRNA	-1.16204	1.60575e-41
101115456	ECSCR	mRNA	-1.17392	0.000386958
101106557	NES	mRNA	-1.17815	2.9711e-07
101110054	IL12RB1	mRNA	-1.17815	0.0184836
101112882	EPB41L5	mRNA	-1.18361	0.00188318
101109135	VWCE	mRNA	-1.18633	1.55441e-09
101112840	SNX21	mRNA	-1.18951	0.0022511
101113436	BCR	mRNA	-1.19114	8.29861e-43
101115323	PHACTR1	mRNA	-1.19311	3.76776e-70
105604615	PRSS33	mRNA	-1.19819	3.40222e-05
100034672	PTX3	mRNA	-1.19914	0
101110689	TBC1D16	mRNA	-1.20618	2.10183e-75
101108383	KRBA1	mRNA	-1.21057	0.0318549
101113401	EID3	mRNA	-1.21057	0.0110616
101118823	ARMC12	mRNA	-1.21057	0.0110616
101118918	F3	mRNA	-1.21697	6.34333e-53
554323	TGFB3	mRNA	-1.21819	1.92047e-15
101113567	ICOS	mRNA	-1.22122	0.0132399
101112253	APOE	mRNA	-1.22449	0
101112092	TTC21A	mRNA	-1.22507	0.0379856
443406	IL6	mRNA	-1.23017	6.68723e-204
101119920	RALGPS2	mRNA	-1.23173	3.18175e-235
101120812	LOXL2	mRNA	-1.24228	0.0456365
101103613	PLOD2	mRNA	-1.25215	6.67622e-08
101102304	PHLDA1	mRNA	-1.25671	4.87575e-62
101109885	ANKRD6	mRNA	-1.26304	0.00390952
105607400	PROZ	mRNA	-1.26304	0.0225058
101110454	MAP1A	mRNA	-1.26783	2.61161e-17
101107745	RHOD	mRNA	-1.27511	0.00464985
106991560	LOC106991560	mRNA	-1.27944	0.000405828
101102931	C7	mRNA	-1.28166	3.52136e-05
101123372	FCER2	mRNA	-1.29795	1.04649e-57
106991714	LOC106991714	mRNA	-1.30004	2.48609e-05
101123485	KCNG1	mRNA	-1.32206	3.09957e-19
101106306	PURG	mRNA	-1.32358	4.13812e-05
554322	TGFB2	mRNA	-1.33343	0.000958974
101102198	CCDC189	mRNA	-1.3361	0.0187347
101109960	LRRC4	mRNA	-1.33781	1.5607e-14
443400	CSF2	mRNA	-1.34042	1.35069e-31
654333	MADCAM1	mRNA	-1.35751	1.89958e-09
101107806	NOTUM	mRNA	-1.36258	0.02218
101120054	XPNPEP2	mRNA	-1.37185	1.90011e-10
101118728	LRP4	mRNA	-1.38028	1.38319e-13
101109492	LOC101109492	mRNA	-1.39173	1.01627e-18
100294602	MIP	mRNA	-1.39679	6.65883e-05
101104451	ANKMY1	mRNA	-1.39679	6.65883e-05
101111463	GPR183	mRNA	-1.40138	0
101110268	B3GNT6	mRNA	-1.40565	2.81966e-06
101108551	RUFY4	mRNA	-1.40743	0.000541638
101106737	GAL3ST4	mRNA	-1.41037	1.64284e-207
443485	BCAT1	mRNA	-1.41076	1.20892e-09
101118582	CELF3	mRNA	-1.41721	1.38515e-29
105601932	SNED1	mRNA	-1.41916	0.00218366
106992039	LOC106992039	mRNA	-1.4218	0.0237276
101112309	FZD1	mRNA	-1.42398	9.1964e-05
101114246	P2RY8	mRNA	-1.42476	6.72524e-163
105605952	LOC105605952	mRNA	-1.42762	0.00169213
101105267	SCNN1D	mRNA	-1.45569	0.00516245
101114411	CASKIN1	mRNA	-1.45569	0.0179277
101117096	ZBTB46	mRNA	-1.45569	0.0179277
101118097	MICAL3	mRNA	-1.45569	1.04486e-19
101104530	LOC101104530	mRNA	-1.4596	3.70218e-09
101110628	PTCRA	mRNA	-1.47361	0.0103907
101121332	TRIB2	mRNA	-1.474	1.07541e-51
101121645	CH25H	mRNA	-1.49544	2.66569e-66
101110645	PALD1	mRNA	-1.50405	1.34454e-26
101109377	LOC101109377	mRNA	-1.5187	0.00118191
101108898	LHX2	mRNA	-1.53097	3.89252e-05
101107561	ABCA4	mRNA	-1.53502	4.62278e-74
101102476	MAGI2	mRNA	-1.55522	0.000795832
101115807	TEKT3	mRNA	-1.55522	0.000795832
101113534	TRPV4	mRNA	-1.56288	3.65391e-31
101101974	SH2D6	mRNA	-1.56421	5.13804e-06
443010	PRKG1	mRNA	-1.57116	8.97778e-05
105605793	LOC105605793	mRNA	-1.57458	4.25179e-14
101103113	ERMAP	mRNA	-1.5767	0.00468586
101123136	CCDC181	mRNA	-1.58052	3.22912e-15
101114642	TRIM44	mRNA	-1.58497	0.00157531
101121435	ASPA	mRNA	-1.58954	6.73735e-07
101106440	ST18	mRNA	-1.59085	2.78177e-10
101109289	HMCN1	mRNA	-1.62561	0.027903
101113016	CX3CR1	mRNA	-1.62561	0.000605971
101118732	TRPM1	mRNA	-1.62561	0.027903
101120425	KCNAB3	mRNA	-1.62561	0.005366
101121277	SEZ6	mRNA	-1.62561	0.0161234
101115982	PLTP	mRNA	-1.63052	0
100302085	AK1	mRNA	-1.63603	5.95677e-12
105601847	CKB	mRNA	-1.63646	0.00159133
101115069	CLGN	mRNA	-1.64764	7.93178e-17
105609938	LOC105609938	mRNA	-1.65447	1.82278e-25
101113098	DEPDC7	mRNA	-1.67985	2.40522e-23
105613550	LOC105613550	mRNA	-1.68818	5.9404e-13
101102149	CFAP99	mRNA	-1.69273	0.0105484
101103009	LYVE1	mRNA	-1.69407	3.83107e-208
101112663	IL19	mRNA	-1.70361	1.12313e-05
106991842	LOC106991842	mRNA	-1.71632	9.51891e-32
101108731	SMYD1	mRNA	-1.71872	0.0317111
106991623	TPBGL	mRNA	-1.71872	0.0317111
101120355	MMP1	mRNA	-1.7205	3.95209e-182
101106456	LMTK3	mRNA	-1.7287	0.00229695
101122618	NNAT	mRNA	-1.77761	0.00149404
101115129	EXD1	mRNA	-1.80618	0.0203633
101122795	ENPP3	mRNA	-1.80618	0.0203633
443523	CSF3	mRNA	-1.81982	0
100037704	FBLN1	mRNA	-1.848	0.0350973
101118433	LOC101118433	mRNA	-1.86522	2.44055e-67
101109723	ZNF385C	mRNA	-1.88865	0.0129931
101112744	TUSC5	mRNA	-1.88865	0.0129931
105614177	LOC105614177	mRNA	-1.88865	0.0358518
101106727	CD2	mRNA	-1.90391	1.3169e-34
100169936	FBXL21	mRNA	-1.91512	1.36826e-09
101110971	SERINC4	mRNA	-1.91512	0.0047948
101123531	SCN1A	mRNA	-1.92756	0.0018268
101116618	CXADR	mRNA	-1.92817	2.8824e-08
101115159	GABRA5	mRNA	-1.93681	1.32451e-07
101117325	CECR2	mRNA	-1.95492	7.43364e-06
101112817	PTPRS	mRNA	-1.96665	0.00815751
101106407	CNKSR2	mRNA	-2.04065	0.0375757
101108406	HAP1	mRNA	-2.04065	0.0375757
101108481	DGKI	mRNA	-2.04065	0.00508849
101114435	FER1L5	mRNA	-2.04065	0.0375757
101115367	TMIGD2	mRNA	-2.04065	0.013848
101118888	AXDND1	mRNA	-2.04065	0.000700448
106991444	LOC106991444	mRNA	-2.05443	0.00221355
101121762	LOC101121762	mRNA	-2.05625	5.43795e-11
101121145	CXCL12	mRNA	-2.09127	0.000432661
105608840	FAM110B	mRNA	-2.09954	0.00117013
101107286	PDE8B	mRNA	-2.12811	0.00851911
101122822	RAB38	mRNA	-2.14475	5.15154e-288
101119533	HTRA4	mRNA	-2.15613	0.0231002
101113241	LOC101113241	mRNA	-2.17303	8.70094e-11
101103941	GPR35	mRNA	-2.18663	4.72464e-29
101120619	TH	mRNA	-2.21057	0.00519763
101106260	EIF4E1B	mRNA	-2.22652	8.0713e-12
101120078	DIRAS1	mRNA	-2.24228	1.92986e-06
106990979	LOC106990979	mRNA	-2.24228	0.00117858
101108886	DUSP26	mRNA	-2.26304	0.000265847
101122837	TTN	mRNA	-2.26304	0.0140543
101118082	INHA	mRNA	-2.28858	0.0031483
101104109	ENO4	mRNA	-2.31749	8.49187e-17
101113129	WNT10A	mRNA	-2.32906	0.0372668
101104626	CCDC78	mRNA	-2.36258	0.0376512
101104729	PPFIA2	mRNA	-2.36258	0.0376512
101107521	LOC101107521	mRNA	-2.36258	0.0376512
101107894	CNTF	mRNA	-2.36258	0.0376512
101108021	ASB5	mRNA	-2.36258	0.0376512
105605867	LOC105605867	mRNA	-2.36258	0.0376512
443183	AQP8	mRNA	-2.36258	0.0376512
101108116	LOC101108116	mRNA	-2.36553	0.00211543
101107748	OLFML2B	mRNA	-2.38261	6.20683e-96
105614729	WNT10B	mRNA	-2.38809	2.11171e-08
101109538	PRSS57	mRNA	-2.47361	0.000151482
101105570	HAPLN4	mRNA	-2.60398	3.74854e-193
101106611	BPIFB2	mRNA	-2.62561	0.0130927
101108503	LOC101108503	mRNA	-2.70361	0.00101479
101103882	PLA2G5	mRNA	-2.92525	0.00284265
101123237	FAT4	mRNA	-2.94754	2.97684e-08
100500782	VIPR1	mRNA	-3.04065	0.0326967
101103389	WNT1	mRNA	-3.04065	0.00142888
101105583	GSDMA	mRNA	-3.04065	0.0326967
101107380	TEX101	mRNA	-3.04065	0.0326967
101107895	HSPB2	mRNA	-3.04065	0.0326967
101122793	RBPMS2	mRNA	-3.15613	2.03969e-05
101115304	EXOC3L2	mRNA	-3.21057	0.0183915
101115577	LOC101115577	mRNA	-3.21057	0.0183915
101122087	LOC101122087	mRNA	-3.21057	0.0183915
101110839	KCTD16	mRNA	-3.36258	0.0103014
101115697	RFX4	mRNA	-3.36258	0.0103014
101120016	RAPSN	mRNA	-3.36258	0.0103014
105605116	LOC105605116	mRNA	-3.50008	0.00574855
100302316	ARL8A	mRNA	-3.62561	0.0492371
101103708	LOC101103708	mRNA	-3.62561	0.0492371
101103750	FOXL1	mRNA	-3.62561	0.0492371
101105747	LECT2	mRNA	-3.62561	0.0492371
101107700	LOC101107700	mRNA	-3.62561	0.0492371
101110374	CABP4	mRNA	-3.62561	0.00319614
101112720	STKLD1	mRNA	-3.62561	0.0492371
101115972	FOXH1	mRNA	-3.62561	0.0492371
101122610	ANKFN1	mRNA	-3.62561	0.0492371
443213	TAC3	mRNA	-3.62561	0.0492371
101118159	CHP2	mRNA	-3.78481	1.87551e-14
100526668	TTPA	mRNA	-3.848	0.0271348
101122719	NDRG4	mRNA	-3.94754	0.000547074
101103235	PRDM6	mRNA	-4.04065	0.0149777
101109134	EPS8L3	mRNA	-4.04065	0.0149777
105608442	LOC105608442	mRNA	-4.04065	0.0149777
101111731	FLRT3	mRNA	-4.21057	0.00824715
101118412	B3GALT5	mRNA	-4.21057	0.00824715
101118990	LOC101118990	mRNA	-4.21057	0.00824715
101119832	LOC101119832	mRNA	-4.21057	0.00824715
101123296	SLC6A7	mRNA	-4.21057	0.00824715
105603754	LOC105603754	mRNA	-4.36258	0.00456693
105616610	LOC105616610	mRNA	-4.37979	0.00425257
101113476	LOC101113476	mRNA	-4.38263	0.00420595
101119659	LOC101119659	mRNA	-5.3633	1.42203e-05
101103150	LOC101103150	mRNA	-6.08897	1.14133e-08
105606105	LOC105606105	mRNA	-7.30706	4.87448e-18
105601869	PIGY	mRNA	-7.42383	2.50097e-19
101117120	LOC101117120	mRNA	-7.86121	5.70558e-25

## Sheet: MLPSvsM
Gene Symbol	Type	log2 FC (MLPS / Ctrl_M)	Qvalue (MLPS / Ctrl_M)
LOC101122148	mRNA	6.77911	1.55521e-13
CLRN3	mRNA	4.67451	0.00079703
LOC101114033	mRNA	4.02196	0.0125792
TCF24	mRNA	3.97407	0.0147364
TMEM92	mRNA	3.78143	0.0266519
CHRNA5	mRNA	3.78143	0.0266519
LOC105613069	mRNA	3.78143	0.0266519
TACSTD2	mRNA	3.64964	1.89089e-45
HAPLN1	mRNA	3.55904	0.0481435
LOC101103702	mRNA	3.55904	0.0481435
C14H16orf95	mRNA	3.55904	0.0481435
LOC101104327	mRNA	3.55904	0.0481435
VSTM2A	mRNA	3.55904	0.0481435
TCF15	mRNA	3.55904	0.0481435
KRT78	mRNA	3.55904	0.0481435
CAPSL	mRNA	3.55904	0.0481435
FAM169A	mRNA	3.55904	0.0481435
LOC101113601	mRNA	3.55904	0.0481435
CSN2	mRNA	3.55904	0.0481435
INSL3	mRNA	3.55904	0.0481435
EVA1A	mRNA	3.53766	6.37315e-39
LOC105609182	mRNA	3.53107	1.82946e-05
S1PR3	mRNA	3.4335	0.00590941
NFIX	mRNA	3.4335	0.00590941
TRPC6	mRNA	3.4335	0.00590941
EXOC3L4	mRNA	3.4335	5.08933e-07
LOC101111256	mRNA	3.36639	9.58684e-05
GLYATL2	mRNA	3.296	0.0105097
SELE	mRNA	3.28393	2.88034e-43
C15H11orf88	mRNA	3.144	0.0186721
SLC22A4	mRNA	3.144	4.34956e-07
BEST2	mRNA	3.144	0.0186721
APOBEC3Z1	mRNA	3.09936	0
CCL5	mRNA	3.06036	0
GULP1	mRNA	2.97407	0.032967
CLNK	mRNA	2.97407	0.00157244
GLRA4	mRNA	2.97407	0.032967
SELP	mRNA	2.86716	2.34491e-25
RSAD2	mRNA	2.8596	0
TP53TG5	mRNA	2.78143	0.00474013
SH3RF2	mRNA	2.78143	0.00474013
LOC105614286	mRNA	2.72069	0.0213057
ETNK2	mRNA	2.67451	1.68487e-08
CXCL11	mRNA	2.60966	2.93336e-13
LOC101119517	mRNA	2.50374	1.28086e-300
PTGFR	mRNA	2.49927	2.34645e-180
RNF152	mRNA	2.4595	0.000119883
LOC101108322	mRNA	2.45862	0.000571595
KLHL29	mRNA	2.44701	3.59748e-22
CDO1	mRNA	2.4335	0.0234623
LOC101110486	mRNA	2.4335	0.0234623
FBLN5	mRNA	2.4335	0.0234623
HERC6	mRNA	2.41553	0
LOC101113817	mRNA	2.39765	4.42406e-05
TMPRSS11F	mRNA	2.38911	0.00559668
AMOTL2	mRNA	2.38216	9.52206e-10
ISG20	mRNA	2.37228	1.5474e-149
TRANK1	mRNA	2.33751	0
GRAMD2	mRNA	2.32771	1.17967e-06
LOC101102194	mRNA	2.32307	0
LOC101110524	mRNA	2.296	0.0393424
MAP7	mRNA	2.296	0.00929846
CDHR1	mRNA	2.296	0.0393424
FAM19A5	mRNA	2.296	0.0393424
TNFSF10	mRNA	2.29395	3.8518e-87
FAM189A2	mRNA	2.26312	1.09434e-42
REN	mRNA	2.2346	0.000244482
IL23R	mRNA	2.22889	2.58172e-13
LOC106991846	mRNA	2.222	0.00367737
TMEM151B	mRNA	2.19647	0.0153231
THSD7A	mRNA	2.19647	0.0153231
COLEC11	mRNA	2.19647	0.0153231
KIF5C	mRNA	2.17379	1.05429e-104
SLC10A6	mRNA	2.17047	3.26188e-07
IL15	mRNA	2.15628	2.73579e-14
NTN1	mRNA	2.13454	6.30851e-18
IFIT3	mRNA	2.13418	0
MDGA1	mRNA	2.13394	6.35078e-33
USP18	mRNA	2.12164	0
MYO7B	mRNA	2.10923	1.7949e-14
LOC106992004	mRNA	2.10552	0.000730739
CMPK2	mRNA	2.08959	0
DDX58	mRNA	2.07725	0
LOC101120875	mRNA	2.07717	1.86777e-13
BOC	mRNA	2.06923	5.46855e-06
PXDN	mRNA	2.06154	0.00966398
ASB9	mRNA	2.03297	3.44883e-06
HHLA2	mRNA	1.97407	0.00599892
LOC106991529	mRNA	1.96239	3.66139e-32
FOXS1	mRNA	1.95957	1.73573e-60
NID2	mRNA	1.9437	6.8064e-15
LOC101108292	mRNA	1.94091	5.24463e-52
ISG15	mRNA	1.93127	0
SLFN11	mRNA	1.91129	1.48961e-68
TEAD4	mRNA	1.90007	0.000138642
GNA14	mRNA	1.90007	0.00949701
LOC105605924	mRNA	1.89258	2.383e-08
MARCKSL1	mRNA	1.8892	0
TIFA	mRNA	1.87839	2.81131e-67
STEAP1	mRNA	1.8675	4.31519e-06
TSSK3	mRNA	1.86716	0.00226842
JUP	mRNA	1.86716	3.95863e-13
BATF3	mRNA	1.86668	0
LOC101108900	mRNA	1.86535	6.36366e-26
RTP4	mRNA	1.84088	6.21336e-302
HERC5	mRNA	1.82626	0
ADAMTS4	mRNA	1.8244	0
MX2	mRNA	1.81028	0
RAPGEF4	mRNA	1.78143	0.00900876
TGM3	mRNA	1.78143	0.0385378
DDR2	mRNA	1.78143	0.0385378
TBX18	mRNA	1.78143	0.0385378
LOC101119773	mRNA	1.78143	0.0385378
GBP5	mRNA	1.77742	3.89599e-143
MYOZ3	mRNA	1.76549	9.42182e-09
CFB	mRNA	1.76151	1.13689e-238
NREP	mRNA	1.75995	1.38889e-09
ETV3L	mRNA	1.75834	2.69704e-06
LOC101105481	mRNA	1.75168	0.00544921
LOC105614852	mRNA	1.75069	6.87824e-19
SERPINE1	mRNA	1.74816	8.47448e-132
IFIT2	mRNA	1.7466	0
TNC	mRNA	1.74264	1.54036e-82
UBA7	mRNA	1.73013	0
SLITRK5	mRNA	1.72896	0.00330167
IFITM5	mRNA	1.70758	2.07526e-08
CLDN25	mRNA	1.69654	0.00120047
SCD	mRNA	1.69486	2.16906e-149
ZBP1	mRNA	1.69195	0
ATP1B4	mRNA	1.69028	0.00833377
TNFRSF4	mRNA	1.67715	3.17244e-45
OSMR	mRNA	1.67451	0.00503139
CD72	mRNA	1.67314	3.84414e-22
ATP10A	mRNA	1.65978	4.04422e-28
MX1	mRNA	1.65589	0
KIAA1210	mRNA	1.65214	0.0355146
LOC101114579	mRNA	1.64994	2.78158e-11
ARNTL2	mRNA	1.63704	0.0212113
TBX21	mRNA	1.63304	1.30814e-05
HS3ST1	mRNA	1.63228	8.68482e-09
PDGFRL	mRNA	1.62942	7.91573e-06
RAB3B	mRNA	1.6115	0.0045778
SLC39A14	mRNA	1.60488	3.45751e-181
CCL20	mRNA	1.6042	0
CD8A	mRNA	1.60026	1.14539e-11
LOC101113832	mRNA	1.59694	3.75518e-12
NPR3	mRNA	1.58626	6.44189e-09
EFEMP2	mRNA	1.55904	1.59177e-05
PCOLCE2	mRNA	1.55904	0.00683161
FAM47E	mRNA	1.55904	0.0319933
PDGFRA	mRNA	1.55904	0.0319933
FUT1	mRNA	1.55904	0.0319933
KIAA1211	mRNA	1.55904	0.0190988
RAB3C	mRNA	1.55904	0.00683161
LOC101110449	mRNA	1.55904	0.0319933
MMP27	mRNA	1.55904	0.0319933
B3GALT2	mRNA	1.55904	0.000897042
IL1RN	mRNA	1.55628	0
RIMKLB	mRNA	1.55374	1.21102e-20
IRF7	mRNA	1.53764	0
LOC101120395	mRNA	1.52509	8.22468e-10
SLCO5A1	mRNA	1.51013	0.00609599
ARL14EPL	mRNA	1.51013	0.00609599
ADCYAP1R1	mRNA	1.50748	9.41321e-221
TGM1	mRNA	1.50459	1.07304e-38
NCCRP1	mRNA	1.50459	0.0101545
FAM117B	mRNA	1.50327	5.23031e-43
TRH	mRNA	1.49763	0.0169798
BATF2	mRNA	1.49187	4.19167e-97
LOC101112122	mRNA	1.48922	5.32938e-195
LOC101110177	mRNA	1.48865	0.0284282
TFPI2	mRNA	1.48865	1.27291e-18
PET117	mRNA	1.48865	0.0284282
COL27A1	mRNA	1.48557	5.13015e-10
PPA1	mRNA	1.48046	1.36332e-189
LOC101119426	mRNA	1.47841	0.0470883
PRSS35	mRNA	1.47657	0.0477076
IL18BP	mRNA	1.4734	0
SHB	mRNA	1.46667	4.93758e-17
TNFRSF18	mRNA	1.46018	0
SPINT1	mRNA	1.45923	5.84979e-210
IL36G	mRNA	1.45051	4.00376e-05
OAS2	mRNA	1.44854	0
LOC101117184	mRNA	1.44496	3.27872e-11
RNF213	mRNA	1.44347	0
IL18RAP	mRNA	1.44185	8.5204e-18
LOC101104157	mRNA	1.43991	7.78874e-40
IFIH1	mRNA	1.43856	0
DHX58	mRNA	1.43551	4.52991e-199
GHSR	mRNA	1.4335	0.00476392
STAP1	mRNA	1.42577	7.27074e-07
DNAH17	mRNA	1.42381	5.46519e-34
CAPN14	mRNA	1.41286	9.03441e-23
CCDC80	mRNA	1.41062	2.92859e-168
HSD11B1	mRNA	1.41043	2.55242e-62
IFIT5	mRNA	1.40476	0
COL6A3	mRNA	1.40376	3.77341e-09
IDO1	mRNA	1.39969	5.16881e-157
LDLRAD3	mRNA	1.39968	1.99722e-09
LOC101105816	mRNA	1.39305	5.18055e-08
TBC1D21	mRNA	1.38911	0.0218666
MS4A14	mRNA	1.38911	0.00070526
SHD	mRNA	1.38651	1.46339e-23
PARP14	mRNA	1.37846	0
AP4S1	mRNA	1.3725	1.15487e-202
AGMAT	mRNA	1.36639	0.036438
IFI44	mRNA	1.36355	0
EID2	mRNA	1.3611	4.71647e-13
IFITM3	mRNA	1.36077	1.79568e-25
GRAMD1A	mRNA	1.36009	0
RAB3IP	mRNA	1.34702	4.41912e-16
PLEKHA7	mRNA	1.34331	0.00995008
OLFML2B	mRNA	1.3426	3.59027e-110
CXCL10	mRNA	1.33247	7.65109e-38
GADD45B	mRNA	1.32675	6.30832e-126
AGRN	mRNA	1.3241	1.06343e-132
LOC101123244	mRNA	1.31934	2.68781e-82
LVRN	mRNA	1.31012	3.38847e-18
RYR1	mRNA	1.30849	0.000352128
GGTA2P	mRNA	1.30813	0
LOC101110963	mRNA	1.30515	0
LOC101119765	mRNA	1.30298	0.00121594
LOC101109643	mRNA	1.30099	0
FAT2	mRNA	1.296	0.0272943
CXCL9	mRNA	1.296	0.000305207
SHISA8	mRNA	1.296	0.0142434
SLAMF1	mRNA	1.29546	1.85296e-223
MCOLN2	mRNA	1.28749	1.32131e-28
IFI16	mRNA	1.2861	0
BST-2B	mRNA	1.27971	0
CMTR2	mRNA	1.27726	8.98463e-150
IL2RA	mRNA	1.27664	7.81313e-31
LOC101116039	mRNA	1.27619	1.32159e-12
LOC101105561	mRNA	1.27093	0.0125475
OCLN	mRNA	1.26953	1.41184e-09
DFNA5	mRNA	1.24977	0
COLEC12	mRNA	1.24709	0.0202345
SLC36A2	mRNA	1.24709	0.0202345
LOC101120999	mRNA	1.24537	8.32936e-12
LOC105609077	mRNA	1.24416	0.00477927
CD40	mRNA	1.24353	0
HSH2D	mRNA	1.24267	3.61902e-33
LOC101110855	mRNA	1.24123	3.05077e-26
NETO1	mRNA	1.23711	0.0386998
GPR55	mRNA	1.23711	0.0386998
EPAS1	mRNA	1.23431	3.01893e-27
LMAN1L	mRNA	1.23041	0.00411132
SAMD11	mRNA	1.22369	2.50898e-06
LAMC2	mRNA	1.22138	2.74761e-30
SMTN	mRNA	1.21896	1.44602e-36
C1S	mRNA	1.218	0.00353085
TP53I11	mRNA	1.21787	3.9457e-62
AKAP7	mRNA	1.21508	2.06742e-07
SMAD3	mRNA	1.21216	2.05197e-25
NPTX2	mRNA	1.2054	0.00136382
SPRY3	mRNA	1.20289	0.00013034
LOC105602079	mRNA	1.20146	0
C1H1orf109	mRNA	1.2009	1.97587e-107
LOC101112306	mRNA	1.1974	0
MYH11	mRNA	1.19647	0.000534942
GYPC	mRNA	1.19467	6.05759e-27
PARP12	mRNA	1.19344	0
LOC101114462	mRNA	1.1881	3.92816e-236
C12H1orf95	mRNA	1.18464	1.47035e-12
LOC101121820	mRNA	1.18109	3.64804e-133
MYO1B	mRNA	1.18052	0.0242274
TGM2	mRNA	1.17393	0
LTBP4	mRNA	1.16808	5.33246e-08
TNFRSF8	mRNA	1.16775	1.48259e-19
MUC1	mRNA	1.15507	1.86187e-11
LOC101114239	mRNA	1.15413	9.46647e-113
EIF2AK2	mRNA	1.15246	2.54129e-197
RNF122	mRNA	1.1464	1.51735e-110
FLT3	mRNA	1.144	0.00579558
LOC101113775	mRNA	1.14307	1.60287e-18
EDARADD	mRNA	1.13992	9.271e-41
PLEKHA4	mRNA	1.13791	4.6154e-62
LOC101119588	mRNA	1.13161	0.0336058
CLEC2D	mRNA	1.12674	1.80948e-86
DTX3L	mRNA	1.12088	0
TNFAIP8L1	mRNA	1.11703	0.00308084
PLCXD2	mRNA	1.11609	0.00101815
TRIM2	mRNA	1.10627	3.0912e-10
SYNPO	mRNA	1.10336	0.0207046
FBXO39	mRNA	1.0996	5.17616e-05
PROKR2	mRNA	1.09526	7.82931e-10
CNTFR	mRNA	1.08955	0.0149802
DYSF	mRNA	1.08942	3.88142e-81
LOC105604856	mRNA	1.08759	3.01835e-57
MB21D1	mRNA	1.08456	6.47496e-23
P2RY6	mRNA	1.08384	1.37993e-44
LOC101103356	mRNA	1.08099	0.000209707
IFI44L	mRNA	1.07977	0
NKAIN1	mRNA	1.07137	0.000111368
CASP7	mRNA	1.06722	9.072e-103
ZNFX1	mRNA	1.06692	0
ARHGAP28	mRNA	1.06642	8.32795e-37
CDK6	mRNA	1.06346	0
GPR171	mRNA	1.05721	8.01703e-36
MSC	mRNA	1.05653	0.000844627
LTK	mRNA	1.05653	0.0239401
FAM71A	mRNA	1.05499	0.00412507
FLNB	mRNA	1.05273	2.23976e-252
GLDN	mRNA	1.05261	7.09692e-13
IL12A	mRNA	1.05208	0.0203812
LOC101110181	mRNA	1.05	6.46684e-202
MMP3	mRNA	1.04999	1.1991e-58
PTGES	mRNA	1.04605	3.22033e-129
SYT11	mRNA	1.04446	0.014685
CD200	mRNA	1.036	1.59385e-05
LOXL2	mRNA	1.03547	0.00900623
ALPK2	mRNA	1.03297	0.00764204
RAI14	mRNA	1.02856	3.02489e-113
SGMS2	mRNA	1.02846	6.30273e-67
CBLN3	mRNA	1.02604	1.0264e-41
IL17REL	mRNA	1.02527	4.13195e-28
MAB21L3	mRNA	1.0247	0.00401465
RASL11A	mRNA	1.02217	1.54871e-05
CDA	mRNA	1.02117	4.48893e-189
OAS1	mRNA	1.02111	0
LOC101114018	mRNA	1.02095	4.67133e-86
C20H6orf132	mRNA	1.01847	0.0381451
LOC101115959	mRNA	1.0168	1.66356e-53
PDE7A	mRNA	1.01188	8.74262e-119
HVCN1	mRNA	1.00834	8.82817e-09
LURAP1L	mRNA	1.00724	2.07359e-07
IL36A	mRNA	1.00617	7.98812e-68
MOV10	mRNA	1.00573	0
GPR156	mRNA	1.00382	0.000160877
CAV2	mRNA	1.00264	0.00871851
NOS2	mRNA	1.00242	1.01902e-66
LHX2	mRNA	-1.00168	0.00406522
JDP2	mRNA	-1.00767	1.06183e-12
RPP25	mRNA	-1.01275	4.68346e-05
PGM2L1	mRNA	-1.01461	9.37833e-06
C5AR2	mRNA	-1.0184	2.47366e-81
GRAMD4	mRNA	-1.02002	6.60424e-29
EPB41L1	mRNA	-1.02198	5.3977e-43
PDZD3	mRNA	-1.02593	5.96398e-05
PTRH1	mRNA	-1.02593	0.0106638
CBX8	mRNA	-1.02593	0.000247072
FZD1	mRNA	-1.02593	0.00302428
DSG2	mRNA	-1.02593	0.00433504
MEIS3	mRNA	-1.02593	0.00517957
WDPCP	mRNA	-1.02593	0.0220749
FAM184A	mRNA	-1.02593	0.00742268
SPEF1	mRNA	-1.03698	4.38077e-06
LOC101110151	mRNA	-1.03736	8.11761e-71
SLC26A11	mRNA	-1.03813	1.12033e-33
CDT1	mRNA	-1.03831	3.81364e-10
PELI3	mRNA	-1.04431	0.000447074
LOC101119456	mRNA	-1.04432	6.41187e-05
TET3	mRNA	-1.04557	1.17923e-80
C19H3orf14	mRNA	-1.04977	0.00223861
NSMF	mRNA	-1.05136	2.52518e-79
LOC105605793	mRNA	-1.05293	5.39739e-08
MYO16	mRNA	-1.05341	0.00459503
HSD11B1L	mRNA	-1.05567	0.00657067
LOC101105244	mRNA	-1.05695	0.00786144
CORO2A	mRNA	-1.05894	6.54071e-19
LOC101121116	mRNA	-1.0634	0.0162477
TIAF1	mRNA	-1.06485	1.00786e-11
CEBPA	mRNA	-1.06546	1.69533e-05
LOC443441	mRNA	-1.06957	0.0103301
FBXO32	mRNA	-1.07093	1.1093e-80
LRRN2	mRNA	-1.07102	2.53747e-06
IVNS1ABP	mRNA	-1.07239	0
PDK4	mRNA	-1.07812	3.53891e-09
P2RY2	mRNA	-1.08296	2.23597e-06
MINK1	mRNA	-1.0841	0
LOC101111926	mRNA	-1.08702	8.18601e-05
SEMA4B	mRNA	-1.09435	1.12192e-16
ZNF532	mRNA	-1.09748	2.78052e-06
KLF13	mRNA	-1.09868	0.00143751
DNAH2	mRNA	-1.10228	8.89453e-18
PASK	mRNA	-1.10458	1.33594e-11
LOC105606925	mRNA	-1.10749	0
ST18	mRNA	-1.11046	2.43654e-06
LOC106991397	mRNA	-1.11638	5.99537e-09
DOC2A	mRNA	-1.11904	0.0244736
FILIP1L	mRNA	-1.12025	0.000187114
PHLDA1	mRNA	-1.12583	5.04379e-52
YPEL3	mRNA	-1.13142	2.78032e-103
SLC46A3	mRNA	-1.13784	0
LOC101114909	mRNA	-1.14061	9.81331e-15
CX3CR1	mRNA	-1.1414	0.0102982
DYRK1B	mRNA	-1.14319	2.60756e-13
ACRBP	mRNA	-1.14498	2.98079e-10
CCDC181	mRNA	-1.14523	1.17885e-09
FOS	mRNA	-1.14879	5.83496e-200
SLC22A23	mRNA	-1.14992	6.95129e-05
ARMCX1	mRNA	-1.15021	3.06488e-30
SLC45A4	mRNA	-1.15917	3.07118e-90
ZDHHC1	mRNA	-1.15919	0.000388798
PLPP3	mRNA	-1.16199	2.21424e-10
gene-RPS26-2	mRNA	-1.16707	0.000113534
ANKMY1	mRNA	-1.16795	0.000552764
LOC101102333	mRNA	-1.17089	0.00775989
LOC101106728	mRNA	-1.17368	2.31878e-06
YPEL1	mRNA	-1.176	6.28968e-21
HMCES	mRNA	-1.18026	0.000280955
NCKAP5L	mRNA	-1.18108	2.79158e-75
LMTK3	mRNA	-1.18347	0.0252317
ANKLE1	mRNA	-1.18347	0.000934097
GREB1L	mRNA	-1.18347	0.0252317
PLEKHH3	mRNA	-1.1882	7.76328e-08
PRSS57	mRNA	-1.19585	0.0301679
LOC106991714	mRNA	-1.20042	7.25433e-05
LRRC73	mRNA	-1.21035	0.0360283
GPR35	mRNA	-1.21255	5.17339e-13
LOC105616741	mRNA	-1.21355	0.00529332
MERTK	mRNA	-1.21383	0
PER1	mRNA	-1.21665	1.70717e-44
NXPH3	mRNA	-1.22148	0.000145001
EFNA3	mRNA	-1.22387	0.00629528
LOC106990979	mRNA	-1.22756	0.0430201
SRL	mRNA	-1.23238	0.000477545
NT5C1A	mRNA	-1.23404	6.73235e-08
PIK3IP1	mRNA	-1.24063	4.22556e-27
ADORA3	mRNA	-1.2416	3.12837e-185
CAMKK1	mRNA	-1.24832	0.0213206
CECR2	mRNA	-1.24832	0.00158109
PLCD3	mRNA	-1.25334	4.74859e-06
SEMA4C	mRNA	-1.25822	2.22362e-11
SEMA3B	mRNA	-1.26782	5.22671e-09
GGN	mRNA	-1.27385	0.00529133
LOC101121655	mRNA	-1.27385	0.00047578
PHOX2A	mRNA	-1.28896	0.0301738
PURG	mRNA	-1.30886	4.27758e-05
COLQ	mRNA	-1.31543	0.0357892
CALCR	mRNA	-1.31543	0.0357892
LOC101120701	mRNA	-1.31543	0.0357892
ZNF391	mRNA	-1.31543	0.0357892
SFN	mRNA	-1.31543	0.0357892
RILP	mRNA	-1.32138	0.0176818
YPEL2	mRNA	-1.33405	2.65986e-22
CXCR4	mRNA	-1.33843	0
LOC101103150	mRNA	-1.33981	0.00701329
CYSLTR2	mRNA	-1.34195	2.23461e-15
NIPAL4	mRNA	-1.34786	0.0423668
RHOU	mRNA	-1.36473	0.00151185
RADIL	mRNA	-1.37603	4.56917e-12
DIRAS1	mRNA	-1.37956	0.000893457
LBP	mRNA	-1.3885	0.0499155
NUDT8	mRNA	-1.3885	0.0499155
PVRL1	mRNA	-1.3885	0.0499155
CH25H	mRNA	-1.39426	1.61321e-59
ZNF467	mRNA	-1.41824	1.06976e-07
ADAMTS14	mRNA	-1.41875	1.10944e-46
WNT10B	mRNA	-1.42726	0.00011122
ARVCF	mRNA	-1.43658	0.00224745
LOC101109212	mRNA	-1.43763	5.55367e-50
HUNK	mRNA	-1.45294	4.26868e-17
RGS1	mRNA	-1.45539	0
ATL1	mRNA	-1.4665	0.0338652
SLC16A6	mRNA	-1.46708	7.23149e-25
PHACTR1	mRNA	-1.46739	8.63366e-96
NEURL1B	mRNA	-1.48536	0.0195861
HES7	mRNA	-1.48536	0.0195861
DTX4	mRNA	-1.48803	2.83942e-10
TRPC3	mRNA	-1.49986	0.000195253
TTC21A	mRNA	-1.49986	0.0113297
NECAB3	mRNA	-1.51615	1.02123e-99
CELF3	mRNA	-1.51656	1.4572e-32
RALGPS2	mRNA	-1.51923	0
RGS3	mRNA	-1.52188	8.451e-09
CCDC155	mRNA	-1.53494	0.00128969
IRX3	mRNA	-1.53526	1.57616e-26
LOC105603631	mRNA	-1.55317	0.00015155
GLP1R	mRNA	-1.56198	3.01254e-05
DBP	mRNA	-1.61089	0.000196779
GNAL	mRNA	-1.61089	0.0259513
KCNAB3	mRNA	-1.61089	0.0050245
EIF4E1B	mRNA	-1.62683	4.17258e-08
ZBTB47	mRNA	-1.62963	3.53652e-13
SDC1	mRNA	-1.66336	0.00330597
SMAD6	mRNA	-1.66978	5.01095e-05
KCNG1	mRNA	-1.68585	3.71139e-27
LOC101119659	mRNA	-1.69552	0.0135875
C11H17orf107	mRNA	-1.704	0.0293498
AGBL2	mRNA	-1.704	0.0293498
ANKRD6	mRNA	-1.7178	0.000163874
PALD1	mRNA	-1.72637	3.53832e-32
SCN1A	mRNA	-1.72637	0.0037045
TEKT3	mRNA	-1.76289	0.00018181
RIIAD1	mRNA	-1.76289	0.010915
GPR183	mRNA	-1.77243	0
GAL3ST4	mRNA	-1.80411	1.82128e-294
LOC106991560	mRNA	-1.82111	2.19721e-06
CDC42EP3	mRNA	-1.82226	0
LOC101103461	mRNA	-1.84217	1.58273e-123
CFAP99	mRNA	-1.9004	0.0044371
FOXE1	mRNA	-1.92775	5.15788e-08
SLC12A1	mRNA	-1.93282	0.0204005
LOC106991756	mRNA	-1.93282	0.0204005
INHA	mRNA	-1.95193	0.0074897
DUSP26	mRNA	-2.02593	0.000645013
C1H1orf185	mRNA	-2.02593	0.0345842
LINGO2	mRNA	-2.02593	0.0126638
MYO7A	mRNA	-2.02593	0.0345842
C5H19orf35	mRNA	-2.02593	0.0345842
LOC105614177	mRNA	-2.03235	0.0233464
CKB	mRNA	-2.09002	0.000124156
LOC101113241	mRNA	-2.15311	1.04201e-10
SLC25A47	mRNA	-2.16343	0.00176694
OSBPL5	mRNA	-2.17277	0.000152917
IGF2BP1	mRNA	-2.34786	0.00763049
MSMP	mRNA	-2.34786	0.0344884
LOC101114586	mRNA	-2.34786	0.0344884
RAPSN	mRNA	-2.34786	0.0344884
C5H19orf57	mRNA	-2.34786	0.00763049
CLVS2	mRNA	-2.34786	0.0344884
RAB42	mRNA	-2.34786	8.42172e-12
WNT10A	mRNA	-2.37784	0.0309078
RBPMS2	mRNA	-2.40444	0.000234824
SLC27A2	mRNA	-2.48536	0.0203263
KCNIP1	mRNA	-2.61089	0.0118247
LOC101119335	mRNA	-2.66168	0.00933536
LOC105605929	mRNA	-2.83528	0.0482039
GLP2R	mRNA	-3.02593	0.0295949
SYT4	mRNA	-3.02593	0.0295949
C18H14orf80	mRNA	-3.02593	0.0295949
DDIT4L	mRNA	-3.02593	0.0295949
CNDP1	mRNA	-3.02593	0.0295949
ACAN	mRNA	-3.02593	0.0295949
ZNF514	mRNA	-3.34786	0.00920796
FFAR3	mRNA	-3.48536	0.0051226
ARL8A	mRNA	-3.61089	0.0445061
FOXL1	mRNA	-3.61089	0.0445061
LOC101107700	mRNA	-3.61089	0.0445061
LOC101109633	mRNA	-3.61089	0.0445061
STKLD1	mRNA	-3.61089	0.0445061
C5H19orf67	mRNA	-3.72637	0.00156684
UNC79	mRNA	-3.83328	0.0243164
MYL10	mRNA	-3.83328	0.0243164
RASD2	mRNA	-3.93282	0.000482305
LOC105616610	mRNA	-4.36506	0.00375894
LOC101118511	mRNA	-4.61089	0.00122904
LOC101117120	mRNA	-7.84649	5.85215e-25

## Sheet: GMLPSvsGM
Gene Symbol	Type	log2 FC (MLPS / Ctrl_M)	Qvalue (MLPS / Ctrl_M)
LOC101117120	mRNA	7.33806	4.87102e-18
PIGY	mRNA	6.53168	4.20736e-11
LOC101103150	mRNA	5.53787	4.8578e-06
LOC101113476	mRNA	4.78829	0.000797042
LOC105614903	mRNA	4.63883	0.00168196
LOC105616123	mRNA	4.38232	0.00520076
EGFLAM	mRNA	4.06473	0.0165346
LOC105614855	mRNA	4.06473	0.0165346
LOC105615088	mRNA	4.06473	0.0165346
LOC101122347	mRNA	4.03926	0.0179538
LOC105609182	mRNA	3.97231	3.45532e-05
PRPH	mRNA	3.87209	0.0295716
VAX2	mRNA	3.87209	0.0295716
CEND1	mRNA	3.64969	0.00355112
FAM195A	mRNA	3.52416	0.00635686
LOC101108147	mRNA	3.38666	0.0113321
CCDC160	mRNA	3.38666	0.0113321
SAG	mRNA	3.23466	0.0201273
FOXA3	mRNA	3.23466	0.0201273
WNT9B	mRNA	3.23466	0.0201273
TMPRSS11F	mRNA	3.23466	0.0201273
GABRD	mRNA	3.23466	0.0201273
LRRIQ1	mRNA	3.06473	0.0352943
IL5RA	mRNA	3.06473	0.0352943
NOSTRIN	mRNA	3.06473	0.0352943
NDRG4	mRNA	3.06473	0.0352943
IL19	mRNA	2.97162	3.01813e-23
TPH1	mRNA	2.87209	0.000368771
CSN3	mRNA	2.87209	0.00475611
CSF3	mRNA	2.76775	0
PGLYRP2	mRNA	2.76517	0.00824037
IL17F	mRNA	2.74923	1.11301e-07
MZB1	mRNA	2.64969	0.01408
PLEKHB1	mRNA	2.38666	0.00201877
WNT1	mRNA	2.38666	0.0402322
BPIFB2	mRNA	2.38666	0.0402322
LOC101107521	mRNA	2.38666	0.0402322
SLC22A1	mRNA	2.38666	0.0402322
LOC105611819	mRNA	2.38666	0.0402322
LOC101113705	mRNA	2.35751	0.0445731
LOC105605944	mRNA	2.29276	0.0429814
LOC101107262	mRNA	2.28712	0.0149157
FER1L5	mRNA	2.28712	0.0149157
SIX5	mRNA	2.28712	0.0149157
LOC101110922	mRNA	2.25738	0.000103807
TNFRSF25	mRNA	2.23466	0.00551857
ROPN1L	mRNA	2.23466	0.00551857
CSF2	mRNA	2.19598	6.26757e-111
NACAD	mRNA	2.18021	0.0244185
LOC101108116	mRNA	2.10116	0.0131564
LOC105605952	mRNA	1.99387	6.03629e-07
HMCN1	mRNA	1.9392	0.0050026
TLL2	mRNA	1.91273	0.0135702
DIRAS1	mRNA	1.91273	0.0002317
AXDND1	mRNA	1.90123	0.00291074
RET	mRNA	1.87209	0.0367512
LOC101119426	mRNA	1.84384	0.00700724
CRYAB	mRNA	1.83027	0.0212555
CCL20	mRNA	1.82812	0
MAN1B1	mRNA	1.81802	2.76353e-05
LOC101103304	mRNA	1.81165	0.012237
SCNN1D	mRNA	1.8017	0.000190431
DLL4	mRNA	1.75403	3.75033e-12
NOS2	mRNA	1.74987	5.9453e-299
SIGLECL1	mRNA	1.70077	1.72662e-10
LOC101103752	mRNA	1.64969	0.0288297
C25H10orf99	mRNA	1.64969	0.0031527
DSP	mRNA	1.64969	0.0288297
CCL17	mRNA	1.64969	0.0288297
MPZL2	mRNA	1.64969	0.0288297
OLFML2B	mRNA	1.60876	1.81563e-33
CPNE6	mRNA	1.60864	5.10145e-47
TSPAN18	mRNA	1.5793	0.000788067
TMPRSS2	mRNA	1.5793	0.000788067
LOC106990141	mRNA	1.55146	0.0271735
DIRAS2	mRNA	1.5053	0.00173266
CPLX3	mRNA	1.5053	0.0371707
KRBA1	mRNA	1.47977	0.00518245
DMP1	mRNA	1.47977	0.0183155
IL12RB1	mRNA	1.44324	0.00216001
CA9	mRNA	1.43038	3.53094e-05
IL23A	mRNA	1.41544	2.37984e-111
MYL9	mRNA	1.41265	0.0130648
MMP13	mRNA	1.40353	0.00154316
LOC101103222	mRNA	1.38666	0.0110604
UCP1	mRNA	1.38666	0.0459488
CAPN14	mRNA	1.36504	5.12127e-19
FASLG	mRNA	1.36019	0.0189584
ICAM4	mRNA	1.3565	2.47741e-35
ZFPM1	mRNA	1.34484	0.000773586
LOC101120204	mRNA	1.34157	0.000155063
FGF1	mRNA	1.3255	1.24403e-15
LOC105605974	mRNA	1.32412	2.16629e-05
PTX3	mRNA	1.32276	0
NEURL1	mRNA	1.32107	8.86324e-06
FLT3	mRNA	1.31266	0.00544428
ONECUT2	mRNA	1.30866	4.37404e-11
CD34	mRNA	1.30574	0.0269826
CCBE1	mRNA	1.29869	1.02055e-19
LOC101116039	mRNA	1.29668	3.49993e-12
ICOS	mRNA	1.28712	0.00928026
EHF	mRNA	1.28514	0
TPBG	mRNA	1.26636	0.0459467
TM4SF1	mRNA	1.26347	5.91722e-88
NRIP3	mRNA	1.26113	0.000913117
ADCYAP1R1	mRNA	1.24578	2.59271e-119
CD8A	mRNA	1.24161	2.87727e-06
LOC101116795	mRNA	1.23466	0.0318492
SCHIP1	mRNA	1.227	1.41394e-32
WNK3	mRNA	1.21673	0.0075761
CFB	mRNA	1.21558	9.15577e-123
TNC	mRNA	1.20818	7.91155e-38
TNFAIP8L1	mRNA	1.20675	0.000509462
BATF3	mRNA	1.19482	0
FAM71A	mRNA	1.19401	0.0152056
KIAA1841	mRNA	1.18021	0.0445753
CSRP2	mRNA	1.18021	0.0445753
PRKG1	mRNA	1.18021	0.0105066
POU4F1	mRNA	1.17165	0.036905
VWA2	mRNA	1.16427	0.00600048
COL27A1	mRNA	1.15989	3.08436e-05
PROKR2	mRNA	1.15046	1.66999e-10
ALS2CL	mRNA	1.14799	9.52734e-11
SLC7A2	mRNA	1.14002	0.00162333
SPNS2	mRNA	1.11204	0.0349007
LAMC2	mRNA	1.1056	1.70469e-16
EFCAB13	mRNA	1.10462	2.05723e-10
ZMYND10	mRNA	1.09715	0.00937336
SNX21	mRNA	1.09576	0.00778788
ADORA3	mRNA	1.09558	1.72039e-182
RAI14	mRNA	1.09551	1.70975e-201
A4GALT	mRNA	1.0912	0.00366329
KIAA0408	mRNA	1.0853	4.82314e-107
SH2B2	mRNA	1.08299	4.02168e-55
ICAM5	mRNA	1.0818	2.49779e-33
MMP1	mRNA	1.07676	7.30889e-57
PTGES	mRNA	1.07433	1.64811e-115
GLDC	mRNA	1.06473	0.000522396
LOC105605832	mRNA	1.06473	0.032532
NRL	mRNA	1.05023	8.88095e-05
SLC26A9	mRNA	1.04397	0.00148905
MMP3	mRNA	1.04173	1.19051e-45
ENO4	mRNA	1.03672	0.00809906
GP5	mRNA	1.03436	0.0117696
LOC105602976	mRNA	1.03302	0.0141814
RND1	mRNA	1.02934	8.95174e-31
LOC101112343	mRNA	1.00942	0
CDC42EP5	mRNA	1.00461	0.000258058
PDGFC	mRNA	-1.00419	6.57426e-104
PDLIM4	mRNA	-1.01122	0.00127024
ACACB	mRNA	-1.01327	0.0341599
ADAMTSL5	mRNA	-1.01327	0.0341599
C14H19orf68	mRNA	-1.01773	0.0395164
TUFT1	mRNA	-1.01852	1.24838e-08
KLF8	mRNA	-1.01933	0.00942646
DENND2A	mRNA	-1.02066	0.000541337
GLP1R	mRNA	-1.03043	0.0145033
PLEKHH3	mRNA	-1.03357	4.70398e-07
LPAR6	mRNA	-1.04277	1.34554e-73
CMPK2	mRNA	-1.04383	0
KIAA0825	mRNA	-1.05075	0.000265731
SUSD3	mRNA	-1.05358	2.27945e-210
ALPK2	mRNA	-1.05457	0.00300971
LOC101110341	mRNA	-1.05726	0.00111822
P2RY6	mRNA	-1.06317	3.45364e-29
MB21D1	mRNA	-1.06691	4.09504e-28
LOC101108292	mRNA	-1.07472	1.2563e-18
CREB3L1	mRNA	-1.07966	0.000352856
PLCXD2	mRNA	-1.08413	0.00710966
PGBD5	mRNA	-1.08727	0.0193479
CXCL9	mRNA	-1.09754	0.00940698
HERC5	mRNA	-1.10023	2.71503e-254
PDGFB	mRNA	-1.10041	2.58781e-89
LOC105605606	mRNA	-1.11369	4.98521e-15
COL4A4	mRNA	-1.11584	0.0293519
TFPI2	mRNA	-1.12154	4.99784e-16
LOC101115136	mRNA	-1.1303	6.04554e-19
TRANK1	mRNA	-1.13458	0
BICD1	mRNA	-1.14006	2.41958e-45
APOBEC3Z1	mRNA	-1.14362	0
MX2	mRNA	-1.15254	0
LOC101105481	mRNA	-1.15996	0.0131506
LTBP4	mRNA	-1.16034	6.13516e-09
GLDN	mRNA	-1.16318	9.91921e-49
OSCP1	mRNA	-1.16793	0.00589417
ADAMTS4	mRNA	-1.17446	1.51959e-202
PI15	mRNA	-1.17473	0.000103012
LOC105615767	mRNA	-1.17993	1.02603e-49
ASAP3	mRNA	-1.1843	1.84868e-08
MAML3	mRNA	-1.18541	1.12676e-151
BATF2	mRNA	-1.18738	6.87734e-87
DDX58	mRNA	-1.18924	0
IL18BP	mRNA	-1.21715	0
LOC101109212	mRNA	-1.2188	2.37154e-19
PLEKHA4	mRNA	-1.22462	3.75572e-101
ZNF366	mRNA	-1.22478	0.00047582
APBB1	mRNA	-1.23072	0.0373076
MLLT3	mRNA	-1.23483	0.020757
RPH3AL	mRNA	-1.23783	0.0115486
GBP5	mRNA	-1.24645	2.06306e-110
TSNARE1	mRNA	-1.2572	0.0425893
FCGBP	mRNA	-1.2572	0.00735276
USP18	mRNA	-1.26835	0
IFIT2	mRNA	-1.28198	0
LOC101117184	mRNA	-1.29544	4.72843e-10
FAM89A	mRNA	-1.3045	0.0169697
LOX	mRNA	-1.30724	0.00330879
TMEM54	mRNA	-1.31378	0.0303634
SLC22A4	mRNA	-1.32229	0.0106937
NXPH3	mRNA	-1.32397	7.14601e-12
HERC6	mRNA	-1.35719	0
SELP	mRNA	-1.36722	3.73464e-09
PTGS1	mRNA	-1.37021	4.48761e-05
NKAIN2	mRNA	-1.3947	0.038651
LOC101105816	mRNA	-1.43129	4.21743e-09
LOC106991529	mRNA	-1.43279	1.27719e-22
LOC101119041	mRNA	-1.44116	2.74719e-05
PTGFR	mRNA	-1.44868	3.15678e-69
PI3	mRNA	-1.44984	0.0431899
SEMA5B	mRNA	-1.46578	0.0168842
DYNC2LI1	mRNA	-1.4807	6.54536e-08
HDAC9	mRNA	-1.52023	0.0476207
SPTA1	mRNA	-1.52023	0.0476207
FAM78B	mRNA	-1.52023	0.0186423
NCCRP1	mRNA	-1.52023	0.00112149
PRRG4	mRNA	-1.52023	0.0186423
CXCL10	mRNA	-1.52499	3.40851e-64
EEPD1	mRNA	-1.54032	1.18463e-46
LOC101102194	mRNA	-1.58842	0
NID2	mRNA	-1.60008	2.1281e-10
KCNG1	mRNA	-1.60008	2.1281e-10
LOC105614852	mRNA	-1.62017	5.937e-20
LOC101119517	mRNA	-1.68561	2.55261e-250
CCDC28B	mRNA	-1.71971	0.0239489
MYOZ3	mRNA	-1.72834	2.12719e-17
FAM117B	mRNA	-1.74366	1.701e-59
IFITM5	mRNA	-1.74537	5.17457e-12
NREP	mRNA	-1.747	1.27838e-14
HEBP2	mRNA	-1.78327	0.0231305
TNR	mRNA	-1.78327	0.0231305
IFIT3	mRNA	-1.78477	0
EVA1A	mRNA	-1.79529	6.39317e-24
KIF5C	mRNA	-1.81681	4.67644e-147
ABCG1	mRNA	-1.82819	0
SPATA21	mRNA	-1.84216	0.0365241
TIFA	mRNA	-1.84252	2.76501e-91
IL15	mRNA	-1.91984	1.53131e-18
TRPC6	mRNA	-2.00566	0.00633623
TNFSF10	mRNA	-2.01398	6.55199e-140
BOC	mRNA	-2.03043	1.31834e-05
RSAD2	mRNA	-2.03908	0
ELOVL3	mRNA	-2.05075	0.0366192
SPINK9	mRNA	-2.05075	0.00167907
LOC106991242	mRNA	-2.05075	0.0366192
LOC101117342	mRNA	-2.10519	0.00966668
LOC106991452	mRNA	-2.10519	0.00966668
SELE	mRNA	-2.12992	2.53132e-23
LOC101113817	mRNA	-2.14214	2.19252e-07
MYO18B	mRNA	-2.15766	0.0231293
ADRB3	mRNA	-2.2572	0.0037998
IDO1	mRNA	-2.28626	0
SLC24A3	mRNA	-2.3947	0.0340054
PDZRN3	mRNA	-2.52023	0.020727
BTNL9	mRNA	-2.52023	0.020727
LOC101111041	mRNA	-2.63571	0.0124861
LOC101119335	mRNA	-2.73533	0.0155225
TACSTD2	mRNA	-2.74473	2.44953e-102
CXCL11	mRNA	-2.79877	2.13485e-20
SYNPO	mRNA	-2.85583	5.74371e-17
PAX2	mRNA	-2.93527	0.0456908
TTLL9	mRNA	-2.93527	0.0456908
SYCP3	mRNA	-2.93527	0.0456908
PTGIS	mRNA	-2.93527	0.0456908
LOC101118573	mRNA	-2.93527	0.0456908
RNF17	mRNA	-2.93527	0.0456908
BPIFB1	mRNA	-3.10519	0.0266726
GNA14	mRNA	-3.1832	0.000526316
NPHS2	mRNA	-3.32759	0.000176456
FAM227A	mRNA	-3.3947	0.009018
LOC101120062	mRNA	-3.68604	0.0381236
FMO2	mRNA	-3.74262	0.0368491
LOC105608463	mRNA	-3.74262	0.0368491
GPC6	mRNA	-3.93527	0.0210444
LOC101121190	mRNA	-3.94246	0.0206317
LOC101114379	mRNA	-4.62345	0.00137276
LOC101108249	mRNA	-4.93256	0.000250672
LOC105613550	mRNA	-6.46665	3.97958e-11
LOC101122148	mRNA	-8.01838	3.95139e-28
